# Supplementary material for: tRNA expression and modification landscapes, and their dynamics during zebrafish embryo development
Source: Nucleic Acids Res. 2024 Jul 11;52(17):10575–94. doi: 10.1093/nar/gkae595 (PMC11417395; doi:10.1093/nar/gkae595)
Supplement: gkae595_Supplemental_Files [file gkae595_supplemental_files.zip]

Archive with 8 entries (8 files):
- Supplementary_Files_description.pdf
- Supplementary_File_1_Zfish_tRNA_mods_v5-refs-R2.pdf
- Supplementary_file_2-coverage_plots_all-mock-v3.pdf
- Supplementary_file_3-coverage_plots_all-DM-v3.pdf
- Supplementary_file_4-coverage_plots_all-BS-v3.pdf
- Supplementary_file_5-abundance single refs_all-DM-v3.pdf
- Supplementary_file_6-modification dynamics scatterplots all-mock-v3.pdf
- Supplementary_file_7-m5C dynamics scatterplots  all-BS-v3.pdf
